# Supplementary material for: Perioperative management of gastrointestinal surgery in a resource-limited hospital in Niger: Cross-sectional study
Source: Ann Med Surg (Lond). 2020 Apr 13;54:10–5. doi: 10.1016/j.amsu.2020.03.009 (PMC7163210; doi:10.1016/j.amsu.2020.03.009)
Supplement: Multimedia component 1 [file mmc1.xml]

<?xml version="1.0" encoding="utf-8" standalone="no"?>
<data>
  <datasets>
    <author>harissou1976@yahoo.fr;hadamou1976@gmail.com</author>
    <type>0</type>
    <dataset>
      <value>4</value>
      <reason>Data will be made available on request</reason>
      <comments />
    </dataset>
  </datasets>
</data>
